# Supplementary material for: Global Advancement in Pharmacy Services for Mental Health: A Review for Evidence-Based Practices
Source: Healthcare (Basel). 2023 Apr 11;11(8):1082. doi: 10.3390/healthcare11081082 (PMC10137606; doi:10.3390/healthcare11081082)
Supplement: Supplementary file 1 [file healthcare-11-01082-s001.zip]

Archive with 1 entries (1 files):
- healthcare-2286826-supplementary.doc
